# Supplementary material for: Assessment of the evolution of end-tidal carbon dioxide within chest compression pauses to detect restoration of spontaneous circulation
Source: PLoS One. 2021 May 18;16(5):e0251511. doi: 10.1371/journal.pone.0251511 (PMC8130954; doi:10.1371/journal.pone.0251511)
Supplement: S1 File — Detailed results per recording, segment and individual ventilation within each segment (see Table 1 for reference). (XLSX) [file pone.0251511.s001.xlsx]

## Sheet: Sheet1
Episode	Segment	Airway Type	Fv (vpm)	Nº of vent.	ROSC	ETCO2 Values
1	1	SGA	18.4	3	no	[30.5, 27.4, 24.5]
1	2	SGA	13.6	3	no	[28.0, 27.5, 26.6]
1	3	SGA	11.4	4	yes	[40.8, 47.1, 51.2, 57.5]
2	1	SGA	12	4	no	[29.8, 24.8, 27.1, 22.4]
2	2	SGA	11.3	3	yes	[31.3, 33.5, 32.7]
3	1	ETT	7.1	3	no	[12.3, 12.1, 11.7]
3	2	ETT	8.9	7	yes	[10.8, 11.4, 11.8, 12.4, 12.0, 14.6, 17.6]
4	1	ETT	20	7	no	[44.0, 36.3, 32.4, 28.2, 30.7, 26.1, 23.1]
4	2	ETT	14	5	yes	[37.0, 41.0, 42.7, 42.4, 44.0]
5	1	ETT	28	7	no	[23.1, 20.9, 17.0, 13.7, 12.9, 11.0, 12.8]
5	2	ETT	23.1	3	no	[12.1, 9.5, 10.8]
5	3	ETT	6.7	5	yes	[16.3, 14.5, 15.7, 16.0, 15.4]
6	1	SGA	18.8	5	no	[15.3, 13.3, 13.0, 12.5, 12.2]
6	2	SGA	9.3	4	no	[15.7, 16.5, 14.6, 16.1]
6	3	SGA	13.7	3	no	[28.2, 25.5, 20.5]
6	4	SGA	16.5	5	no	[43.7, 40.9, 37.4, 31.2, 28.3]
6	5	SGA	18	6	yes	[64.0, 64.9, 62.8, 63.0, 61.2, 60.0]
7	1	ETT	27.7	3	no	[39.2, 31.2, 26.5]
7	2	ETT	7.2	3	no	[49.4, 41.1, 34.2]
7	3	ETT	5	3	yes	[49.2, 55.0, 61.2]
8	1	ETT	27.6	9	no	[31.2, 24.5, 19.4, 16.3, 14.2, 12.3, 10.8, 10.3, 8.6]
8	2	ETT	25.7	6	no	[24.7, 20.0, 16.0, 13.2, 11.3, 9.3]
8	3	ETT	7.3	4	no	[19.1, 15.8, 15.0, 14.0]
8	4	ETT	17.6	4	no	[17.8, 15.6, 14.8, 12.4]
8	5	ETT	11.4	3	no	[30.2, 30.0, 24.9]
8	6	ETT	10.6	3	no	[29.0, 25.7, 22.8]
8	7	ETT	14.3	5	yes	[31.5, 30.7, 32.5, 30.5, 32.3]
9	1	SGA	44	11	no	[58.2, 48.7, 40.8, 35.5, 31.4, 28.4, 25.5, 22.8, 20.2, 19.1, 17.4]
9	2	SGA	11	4	yes	[22.9, 26.5, 29.6, 31.9]
10	1	ETT	15	6	no	[38.0, 37.9, 30.1, 30.8, 27.4, 27.7]
10	2	ETT	10	4	no	[44.5, 36.5, 32.4, 27.7]
10	3	ETT	11.7	9	no	[62.8, 59.5, 53.0, 46.8, 43.2, 34.5, 32.8, 26.1, 23.1]
10	4	ETT	11.6	6	yes	[42.1, 42.8, 43.0, 45.0, 44.6, 48.5]
11	1	SGA	17.8	8	no	[36.0, 27.2, 22.9, 18.9, 16.3, 14.3, 12.8, 11.4]
11	2	SGA	14.3	5	no	[9.1, 8.4, 7.5, 7.3, 6.8]
11	3	SGA	25.7	9	no	[36.4, 36.9, 31.6, 30.4, 25.4, 26.7, 23.1, 21.3, 18.7]
11	4	SGA	19.3	11	yes	[37.1, 37.1, 37.5, 37.0, 36.4, 37.2, 37.2, 36.4, 37.5, 37.2, 36.8]
12	1	ETT	11.8	5	no	[65.0, 59.0, 55.1, 54.2, 52.3]
12	2	ETT	13.1	7	yes	[57.7, 57.8, 64.0, 65.3, 60.1, 62.5, 62.6]
13	1	SGA	5.5	3	no	[46.8, 37.6, 36.3]
13	2	SGA	5.7	5	no	[40.5, 36.1, 32.6, 31.4, 32.7]
13	3	SGA	7.7	8	yes	[46.9, 48.8, 50.6, 51.4, 51.8, 52.3, 53.2, 52.0]
14	1	ETT	18	6	no	[10.8, 8.6, 8.8, 7.1, 7.0, 6.3]
14	2	ETT	17.6	5	no	[6.0, 5.5, 5.5, 5.3, 4.5]
14	3	ETT	18.6	3	no	[7.8, 6.8, 6.7]
14	4	ETT	15.9	3	no	[8.6, 7.6, 6.8]
14	5	ETT	13	3	no	[11.3, 10.8, 9.3]
14	6	ETT	25.2	5	no	[17.0, 14.9, 14.7, 14.3, 13.8]
14	7	ETT	37.5	10	no	[23.8, 24.2, 22.6, 22.1, 20.2, 22.5, 23.1, 24.3, 23.8, 20.8]
14	8	ETT	21	7	yes	[30.8, 30.8, 30.9, 30.9, 31.0, 31.2, 29.8]
15	1	SGA	24	8	no	[35.2, 38.4, 32.9, 28.8, 30.4, 34.6, 27.5, 24.7]
16	1	SGA	13.3	4	no	[31.9, 28.0, 25.4, 21.8]
16	2	SGA	13.5	3	no	[36.9, 36.2, 34.9]
16	3	SGA	9.1	8	yes	[25.1, 26.0, 29.5, 29.0, 29.1, 31.0, 29.8, 32.7]
17	1	ETT	17.7	9	no	[42.6, 35.0, 33.7, 30.5, 29.4, 26.8, 22.5, 21.7, 21.1]
17	2	ETT	13.5	3	no	[38.9, 37.1, 32.1]
17	3	ETT	18.4	3	no	[43.3, 42.1, 38.8]
17	4	ETT	6.7	3	yes	[55.6, 57.7, 67.0]
18	1	SGA	14.3	3	no	[25.4, 24.3, 21.4]
18	2	SGA	10.5	5	yes	[31.0, 36.3, 40.3, 43.6, 43.7]
19	1	ETT	5.6	4	no	[13.0, 12.9, 9.8, 9.1]
19	2	ETT	10.4	7	yes	[22.8, 22.0, 22.9, 22.3, 23.5, 24.0, 25.2]
20	1	ETT	8.7	3	no	[54.2, 43.1, 41.5]
20	2	ETT	7.6	6	yes	[63.6, 66.5, 64.1, 64.3, 65.2, 59.7]
21	1	SGA	13.9	4	no	[19.1, 18.2, 16.1, 14.7]
21	2	SGA	17.1	6	no	[24.2, 20.9, 18.2, 14.6, 15.2, 16.1]
21	3	SGA	16.1	6	yes	[31.2, 30.4, 33.4, 33.6, 33.8, 36.4]
22	1	ETT	17.3	4	no	[24.0, 17.1, 13.7, 12.8]
22	2	ETT	6.7	5	yes	[45.9, 48.0, 51.8, 51.8, 53.0]
23	1	SGA	12.3	18	yes	[59.0, 60.4, 62.4, 65.8, 65.8, 70.5, 73.0, 74.3, 84.9, 80.6, 80.0, 78.9, 78.3, 85.4, 83.2, 83.0, 81.5, 81.9]
24	1	SGA	16.3	4	no	[27.8, 26.8, 24.1, 20.3]
25	1	SGA	16.9	3	no	[31.2, 22.8, 15.3]
26	1	ETT	10.8	3	no	[42.9, 35.4, 31.0]
26	2	ETT	14.2	7	yes	[70.0, 77.0, 77.2, 78.3, 81.2, 79.9, 81.2]
27	1	ETT	5.9	3	no	[37.1, 28.4, 30.8]
27	2	ETT	5.1	5	yes	[62.2, 70.1, 72.5, 68.6, 77.6]
28	1	SGA	14.6	3	no	[28.4, 23.7, 16.9]
28	2	SGA	17.6	5	no	[31.8, 28.2, 23.7, 20.1, 18.4]
28	3	SGA	14.2	4	no	[18.2, 16.5, 14.2, 13.6]
28	4	SGA	17.3	5	no	[16.8, 15.3, 13.9, 11.9, 10.0]
28	5	SGA	15.4	6	no	[20.8, 19.1, 15.1, 14.2, 11.6, 11.2]
28	6	SGA	7.5	4	yes	[37.9, 40.2, 41.0, 43.0]
29	1	ETT	24.9	5	no	[20.4, 17.7, 15.4, 15.0, 14.0]
29	2	ETT	24.7	5	no	[13.7, 11.7, 11.5, 10.6, 10.5]
29	3	ETT	14.9	9	yes	[36.2, 37.6, 37.3, 37.4, 40.8, 40.2, 39.2, 39.4, 39.9]
30	1	SGA	15.1	6	no	[13.3, 12.4, 11.7, 10.3, 10.3, 9.8]
30	2	SGA	12.2	6	yes	[57.2, 75.1, 83.6, 78.3, 80.5, 78.1]
31	1	ETT	18.8	5	no	[39.0, 33.1, 30.5, 31.2, 28.7]
31	2	ETT	6.1	6	yes	[28.1, 28.6, 36.7, 35.0, 32.4, 37.2]
32	1	SGA	6.8	5	no	[28.4, 20.9, 19.2, 17.4, 14.5]
32	2	SGA	7	6	yes	[48.1, 52.7, 56.5, 57.3, 58.8, 63.6]
33	1	ETT	10	3	no	[32.3, 30.2, 26.1]
33	2	ETT	9.5	7	yes	[54.9, 60.3, 61.8, 60.9, 60.1, 66.7, 62.2]
34	1	SGA	9.5	4	no	[50.6, 39.3, 34.6, 29.4]
34	2	SGA	7.5	3	no	[38.5, 36.2, 34.4]
34	3	SGA	6.7	8	yes	[62.8, 63.7, 65.1, 64.0, 67.9, 70.4, 68.9, 70.1]
35	1	ETT	14.6	3	no	[35.0, 26.0, 18.3]
35	2	ETT	11	9	yes	[63.6, 63.9, 64.5, 65.5, 66.1, 60.8, 61.3, 56.4, 59.2]
36	1	SGA	13	4	no	[32.5, 30.0, 24.1, 22.2]
36	2	SGA	17.9	4	no	[29.3, 24.1, 19.8, 17.0]
36	3	SGA	23.6	6	no	[39.3, 37.0, 36.2, 36.7, 36.4, 34.4]
36	4	SGA	16.6	11	yes	[40.3, 44.6, 45.9, 47.3, 48.2, 43.8, 43.5, 43.5, 45.4, 42.4, 44.2]
37	1	SGA	9.9	3	no	[50.1, 42.4, 42.7]
37	2	SGA	18.4	11	yes	[46.3, 45.8, 45.5, 44.8, 43.5, 42.1, 44.6, 45.3, 45.9, 44.3, 46.2]
38	1	SGA	15.4	3	no	[31.5, 25.0, 21.1]
38	2	SGA	15.9	16	yes	[35.5, 35.2, 36.2, 37.3, 31.7, 41.3, 41.3, 38.0, 37.8, 36.7, 34.7, 35.5, 33.3, 37.9, 36.6, 38.1]
39	1	SGA	12.5	4	no	[39.9, 33.0, 27.7, 22.4]
39	2	SGA	5	7	yes	[50.9, 51.1, 67.8, 61.7, 55.5, 55.7, 57.8]
40	1	ETT	17.6	4	no	[32.3, 29.1, 23.5, 20.2]
40	2	ETT	14.5	6	no	[18.9, 15.8, 13.1, 10.9, 9.6, 8.5]
41	1	SGA	18.4	25	yes	[44.7, 45.0, 43.7, 41.6, 42.8, 43.1, 39.3, 40.9, 43.1, 46.0, 44.6, 43.0, 41.2, 44.2, 41.1, 39.8, 43.4, 44.2, 44.3, 45.3, 43.7, 51.1, 55.3, 58.1, 55.3]
42	1	SGA	15.4	3	no	[14.9, 13.1, 12.3]
42	2	SGA	10.8	3	no	[22.6, 19.4, 16.2]
42	3	SGA	11	12	yes	[31.5, 32.1, 32.7, 28.0, 31.2, 31.0, 30.2, 30.7, 31.2, 30.6, 30.1, 28.5]
43	1	SGA	11.6	4	no	[15.2, 13.1, 12.3, 10.0]
43	2	SGA	10.4	4	no	[14.1, 11.7, 10.1, 9.4]
43	3	SGA	14.3	14	yes	[46.8, 47.4, 49.3, 48.7, 50.0, 48.8, 53.9, 50.5, 48.6, 47.6, 46.3, 47.3, 46.2, 47.6]
44	1	ETT	9.8	4	no	[35.9, 33.5, 30.7, 29.5]
45	1	SGA	8.3	3	no	[49.5, 36.3, 44.6]
46	1	SGA	9.8	4	no	[26.7, 23.0, 20.4, 17.0]
46	2	SGA	7	10	yes	[45.7, 45.0, 45.8, 45.9, 48.1, 47.8, 49.3, 46.1, 48.4, 48.6]
47	1	SGA	10.1	3	no	[18.7, 16.5, 14.8]
47	2	SGA	11.3	10	yes	[25.5, 25.9, 26.2, 26.9, 27.1, 28.4, 26.4, 27.3, 26.9, 27.0]
48	1	ETT	20.4	4	no	[14.8, 13.0, 11.3, 10.3]
48	2	ETT	15.9	16	yes	[38.8, 38.8, 40.0, 40.5, 43.0, 44.4, 43.0, 44.1, 43.0, 43.1, 43.7, 45.3, 46.8, 44.1, 46.3, 45.5]
49	1	ETT	4.4	6	no	[22.1, 19.9, 19.5, 15.9, 13.9, 12.5]
49	2	ETT	8.3	6	no	[23.8, 20.5, 18.0, 13.9, 11.3, 11.6]
49	3	ETT	20.2	3	no	[26.1, 23.3, 19.3]
49	4	ETT	12.4	3	no	[45.7, 36.8, 33.2]
49	5	ETT	10.9	5	yes	[52.7, 52.9, 53.2, 53.4, 54.0]
50	1	ETT	18.8	4	no	[6.8, 5.9, 5.9, 5.1]
50	2	ETT	10.7	3	no	[13.0, 11.2, 10.1]
50	3	ETT	17.1	13	yes	[47.5, 52.7, 51.7, 44.1, 35.2, 40.3, 32.0, 41.8, 28.1, 35.4, 37.7, 34.8, 42.6]
51	1	ETT	16.1	4	no	[46.2, 43.9, 29.0, 25.9]
51	2	ETT	17.7	19	yes	[42.6, 46.7, 47.7, 48.8, 51.4, 56.1, 52.7, 56.4, 54.2, 52.5, 49.5, 50.3, 58.3, 54.3, 54.0, 49.7, 50.3, 52.5, 53.7]
52	1	ETT	16.6	6	no	[12.1, 10.4, 9.0, 7.7, 7.8, 6.0]
52	2	ETT	15.2	12	yes	[34.4, 35.5, 38.3, 41.9, 43.3, 46.1, 47.6, 47.4, 49.0, 51.2, 52.8, 54.0]
53	1	ETT	4.8	3	no	[25.1, 21.5, 19.3]
53	2	ETT	6.5	7	yes	[67.1, 70.8, 73.9, 76.1, 78.6, 79.2, 79.2]
54	1	SGA	13.1	11	no	[68.1, 51.0, 39.7, 34.6, 34.4, 29.3, 26.8, 24.1, 20.0, 19.3, 15.1]
54	2	SGA	13.1	5	no	[52.4, 41.7, 32.8, 26.8, 22.5]
54	3	SGA	18.6	18	yes	[68.6, 65.4, 68.8, 71.0, 68.3, 69.1, 69.9, 75.1, 75.9, 82.6, 84.3, 88.3, 82.1, 80.0, 78.5, 82.0, 82.8, 82.9]
55	1	ETT	9.9	3	no	[22.5, 19.1, 17.6]
55	2	ETT	13.6	10	yes	[34.9, 37.8, 38.2, 37.2, 39.0, 39.0, 35.8, 38.5, 36.9, 37.1]
56	1	ETT	11.1	3	no	[28.4, 27.7, 26.9]
56	2	ETT	14.9	12	yes	[31.8, 30.6, 35.1, 34.1, 34.2, 31.8, 32.6, 34.2, 32.4, 31.5, 31.3, 34.7]
57	1	ETT	22.7	7	no	[41.5, 35.6, 28.9, 24.4, 19.9, 17.6, 15.6]
57	2	ETT	9	10	yes	[30.8, 31.1, 33.4, 32.1, 28.6, 32.6, 33.7, 34.1, 36.2, 36.7]
58	1	ETT	11.4	3	no	[64.7, 53.5, 54.0]
58	2	ETT	9.4	10	yes	[41.7, 43.9, 43.0, 37.0, 45.7, 47.4, 43.4, 41.8, 39.8, 44.8]
59	1	ETT	8.9	3	no	[29.9, 26.8, 18.6]
59	2	ETT	9.7	3	no	[38.3, 31.9, 28.2]
60	1	ETT	11.1	5	no	[40.4, 34.8, 31.3, 27.4, 27.2]
60	2	ETT	8.1	8	yes	[64.0, 64.6, 66.9, 67.5, 65.5, 66.2, 68.0, 67.8]
61	1	ETT	16.8	5	no	[22.3, 20.9, 18.7, 16.4, 16.1]
61	2	ETT	12.5	12	yes	[53.9, 56.3, 58.4, 58.3, 55.7, 54.6, 53.7, 54.1, 56.8, 54.8, 51.1, 51.3]
62	1	ETT	22.5	19	yes	[18.1, 15.3, 14.6, 12.9, 39.9, 41.1, 40.8, 35.0, 38.4, 31.7, 29.9, 30.8, 30.4, 36.9, 36.7, 36.7, 37.5, 36.1, 37.9]
63	1	SGA	9.4	5	no	[57.1, 51.2, 46.0, 40.5, 35.5]
63	2	SGA	12.4	13	yes	[49.9, 50.8, 55.6, 57.7, 55.4, 55.7, 50.5, 48.8, 51.3, 51.5, 55.3, 57.1, 56.5]
64	1	ETT	21	4	no	[45.3, 37.0, 29.1, 26.5]
64	2	ETT	14.9	13	yes	[53.8, 55.9, 56.2, 60.8, 66.2, 70.1, 74.4, 74.0, 77.5, 74.7, 68.2, 65.3, 69.4]
65	1	ETT	13.3	4	no	[29.4, 28.2, 22.5, 20.1]
65	2	ETT	9.8	4	no	[28.1, 21.8, 18.9, 16.7]
65	3	ETT	6.8	4	no	[29.3, 25.9, 22.6, 18.8]
65	4	ETT	9.9	10	yes	[55.2, 55.1, 55.8, 52.5, 56.2, 56.9, 60.1, 60.9, 63.2, 60.8]
66	1	ETT	21.6	5	no	[46.2, 35.6, 25.6, 22.1, 18.8]
66	2	ETT	11.5	13	yes	[42.1, 41.6, 43.0, 43.3, 41.1, 40.1, 39.5, 41.1, 37.9, 39.4, 41.1, 45.0, 46.1]
67	1	SGA	13.9	3	no	[29.6, 25.5, 20.4]
67	2	SGA	15.2	14	yes	[39.7, 38.0, 39.8, 39.6, 40.7, 39.1, 40.7, 41.0, 40.4, 39.3, 40.0, 40.6, 37.3, 37.3]
68	1	ETT	18.1	3	no	[29.8, 28.2, 26.5]
68	2	ETT	17.7	18	yes	[27.5, 27.4, 27.7, 27.7, 27.9, 27.2, 27.7, 27.8, 26.6, 26.0, 27.6, 27.5, 28.3, 28.3, 28.6, 28.0, 28.2, 28.0]
69	1	SGA	10.2	4	no	[56.7, 47.9, 43.7, 43.9]
69	2	SGA	13.8	8	yes	[72.8, 73.4, 71.9, 70.2, 71.7, 75.3, 73.6, 71.2]
70	1	ETT	13.1	4	no	[48.1, 41.7, 37.3, 32.7]
70	2	ETT	14	14	yes	[43.6, 45.5, 45.2, 44.8, 45.7, 40.0, 41.9, 44.9, 45.9, 47.3, 50.5, 47.1, 42.1, 43.9]
71	1	SGA	13.5	4	no	[28.1, 24.1, 20.3, 16.7]
71	2	SGA	14.3	12	yes	[42.2, 42.6, 45.4, 43.1, 41.9, 44.7, 41.9, 39.6, 42.6, 38.5, 41.1, 41.3]
72	1	ETT	21.7	4	no	[22.1, 18.0, 15.7, 16.8]
72	2	ETT	12.3	15	yes	[41.5, 43.8, 42.0, 39.9, 41.5, 37.8, 45.3, 44.0, 46.4, 49.1, 46.9, 41.4, 39.9, 42.3, 39.4]
73	1	ETT	11.7	6	no	[12.7, 11.6, 10.9, 10.7, 10.9, 9.9]
73	2	ETT	12	5	no	[14.2, 12.8, 13.2, 12.8, 12.0]
73	3	ETT	17.5	10	yes	[29.7, 28.9, 31.3, 29.0, 30.4, 29.4, 30.3, 29.4, 30.3, 29.0]
74	1	SGA	11	13	yes	[61.6, 61.6, 61.8, 65.7, 61.9, 61.3, 61.1, 67.0, 62.6, 69.0, 62.7, 67.2, 73.0]
75	1	ETT	21.5	6	no	[27.8, 24.8, 22.7, 19.2, 18.0, 17.6]
75	2	ETT	7.4	4	no	[32.4, 30.2, 29.2, 27.4]
75	3	ETT	7.9	13	yes	[16.4, 19.2, 20.7, 19.6, 21.2, 21.3, 21.9, 23.2, 22.9, 32.3, 32.8, 34.7, 34.8]
76	1	ETT	28.2	8	no	[46.4, 38.0, 27.3, 28.7, 20.2, 18.3, 18.9, 16.4]
77	1	ETT	6.7	14	yes	[29.0, 32.3, 38.4, 34.9, 41.8, 35.7, 35.6, 34.5, 36.9, 39.1, 39.2, 38.5, 39.8, 38.0]
78	1	SGA	11.7	13	yes	[45.6, 47.5, 49.6, 46.4, 44.8, 44.7, 44.0, 43.0, 44.3, 43.1, 46.2, 46.0, 48.2]
79	1	SGA	8.4	8	yes	[36.4, 36.7, 37.0, 37.9, 38.2, 39.8, 45.3, 40.4]
80	1	ETT	7	12	yes	[52.3, 49.3, 48.3, 46.2, 53.5, 49.3, 48.8, 54.6, 59.0, 55.7, 57.0, 63.3]
81	1	SGA	37.7	6	no	[11.7, 10.6, 10.4, 9.9, 9.0, 8.4]
82	1	SGA	13.1	16	yes	[56.5, 58.0, 59.2, 56.6, 57.3, 56.2, 57.0, 54.7, 55.9, 54.4, 55.2, 54.7, 55.5, 54.5, 53.1, 57.8]
83	1	SGA	19.7	26	yes	[54.2, 60.1, 62.6, 60.8, 56.7, 58.4, 61.1, 60.3, 60.6, 60.4, 61.7, 62.2, 63.2, 60.1, 59.7, 57.8, 56.8, 54.3, 51.9, 57.2, 56.2, 54.7, 52.2, 53.5, 50.7, 53.2]
84	1	ETT	5.3	12	yes	[59.3, 62.6, 66.7, 59.0, 63.8, 56.6, 61.8, 61.5, 66.2, 56.9, 57.2, 57.1]
85	1	ETT	9.9	11	yes	[42.6, 45.9, 52.3, 47.0, 47.5, 43.2, 43.9, 44.8, 45.8, 44.3, 53.0]
86	1	ETT	13.7	16	yes	[33.1, 36.9, 40.1, 43.2, 40.8, 42.4, 44.4, 45.2, 46.1, 46.4, 46.3, 46.7, 47.9, 47.4, 49.0, 46.9]
87	1	ETT	7	10	yes	[43.0, 45.4, 45.0, 47.7, 42.9, 41.1, 44.0, 45.8, 47.2, 44.0]
88	1	SGA	9.6	13	yes	[57.2, 55.8, 57.6, 59.7, 55.7, 61.1, 56.2, 52.6, 54.2, 60.2, 61.7, 59.2, 59.8]
89	1	ETT	17.2	17	yes	[70.5, 72.8, 74.1, 73.4, 73.3, 72.1, 73.4, 71.9, 70.3, 68.5, 68.0, 67.6, 69.0, 68.8, 70.9, 69.9, 70.8]
90	1	ETT	11.1	14	yes	[77.5, 80.1, 77.3, 87.5, 94.9, 80.7, 85.1, 79.7, 79.8, 78.6, 81.2, 75.1, 79.3, 85.2]
91	1	SGA	11	11	yes	[62.7, 68.1, 68.6, 62.4, 64.5, 63.6, 58.4, 59.5, 63.0, 65.4, 65.9]
92	1	SGA	9.8	12	yes	[56.3, 60.7, 60.4, 58.9, 59.8, 56.9, 55.5, 60.9, 60.1, 56.1, 54.0, 54.8]
93	1	ETT	10.1	14	yes	[39.4, 40.1, 40.0, 39.8, 37.0, 36.3, 34.4, 36.3, 37.9, 36.6, 39.7, 38.4, 36.7, 34.2]
94	1	ETT	9.7	11	yes	[42.5, 44.8, 54.4, 58.2, 49.0, 55.8, 61.7, 64.2, 60.8, 57.4, 60.9]
95	1	ETT	20.2	29	yes	[19.3, 19.5, 19.8, 18.7, 18.4, 20.8, 21.5, 20.5, 20.8, 21.3, 22.3, 23.2, 23.5, 24.1, 22.5, 21.6, 22.1, 22.6, 21.8, 20.3, 20.3, 22.1, 22.4, 20.2, 19.8, 19.6, 19.2, 20.7, 22.1]
96	1	ETT	9.6	14	yes	[85.2, 86.1, 89.9, 88.5, 86.4, 84.5, 82.6, 82.8, 78.6, 77.6, 79.1, 75.5, 71.2, 75.9]
97	1	ETT	10.6	14	yes	[58.2, 58.3, 61.0, 61.2, 60.2, 62.3, 61.9, 60.2, 58.1, 58.0, 56.7, 54.0, 53.3, 54.6]
98	1	SGA	13	15	yes	[48.0, 51.6, 52.3, 51.2, 49.2, 47.7, 49.6, 45.4, 49.5, 47.8, 46.9, 48.7, 51.4, 51.5, 54.9]
99	1	ETT	10.9	14	yes	[29.0, 29.3, 29.5, 31.2, 30.0, 29.2, 29.4, 29.9, 30.9, 31.1, 31.6, 31.3, 32.6, 33.3]
100	1	ETT	13.9	18	yes	[31.3, 31.9, 32.3, 30.4, 31.9, 31.1, 31.7, 32.9, 33.3, 32.9, 33.0, 33.3, 33.0, 31.1, 34.9, 33.8, 34.0, 30.7]
101	1	ETT	8.7	9	yes	[55.7, 57.3, 60.3, 54.8, 73.1, 73.8, 75.9, 76.0, 67.6]
102	1	ETT	9.2	10	yes	[32.4, 37.0, 35.8, 33.7, 33.2, 34.2, 37.9, 35.7, 35.0, 34.7]
103	1	N/A	10.9	3	no	[35.8, 31.1, 29.7]
103	2	N/A	9.7	15	yes	[44.2, 42.8, 42.3, 42.1, 47.9, 40.5, 47.0, 48.0, 42.3, 41.7, 44.9, 45.3, 46.7, 45.5, 48.8]
104	1	SGA	13.7	3	no	[41.2, 38.1, 29.2]
104	2	SGA	17.1	3	no	[38.1, 34.2, 31.2]
104	3	SGA	15.8	3	no	[33.5, 29.2, 24.9]
104	4	SGA	15.1	3	no	[32.5, 28.8, 26.8]
105	1	ETT	16.9	7	no	[52.5, 41.8, 33.1, 28.0, 23.0, 19.8, 17.4]
105	2	ETT	13.1	19	yes	[33.6, 32.9, 36.4, 33.2, 36.1, 35.4, 34.4, 34.1, 33.1, 32.0, 31.8, 31.0, 30.9, 29.7, 29.8, 30.8, 34.1, 32.5, 30.8]
106	1	SGA	11.8	3	no	[53.7, 49.3, 45.1]
106	2	SGA	13	4	no	[67.4, 63.4, 57.6, 51.6]
106	3	SGA	11.1	13	yes	[54.5, 52.8, 56.2, 57.7, 57.1, 57.9, 57.3, 55.9, 55.8, 53.1, 53.2, 53.1, 51.4]
107	1	SGA	14.4	4	no	[48.7, 41.8, 34.6, 32.7]
107	2	SGA	11.2	16	yes	[65.5, 67.8, 68.0, 65.8, 66.7, 70.7, 71.6, 69.7, 68.3, 69.4, 69.7, 69.6, 69.8, 69.3, 65.1, 65.6]
108	1	ETT	10	3	no	[30.9, 26.3, 24.2]
108	2	ETT	19.7	4	no	[22.3, 19.2, 17.6, 15.7]
109	1	ETT	15.9	4	no	[29.7, 26.6, 20.6, 22.0]
109	2	ETT	12.7	16	yes	[66.2, 68.7, 67.6, 56.0, 63.1, 65.0, 67.7, 69.0, 58.2, 59.7, 57.8, 58.8, 61.3, 69.7, 68.4, 64.6]
110	1	SGA	10.8	5	no	[37.5, 32.9, 28.0, 27.9, 26.7]
111	1	SGA	11.4	4	no	[32.1, 30.3, 25.4, 25.7]
112	1	SGA	20.7	3	no	[61.3, 56.3, 53.6]
113	1	SGA	17.9	3	no	[26.5, 21.3, 17.2]
113	2	SGA	19.2	4	no	[27.1, 19.6, 16.4, 16.0]
114	1	SGA	15.8	3	no	[30.5, 26.4, 26.7]
114	2	SGA	17	4	no	[22.0, 20.7, 20.8, 20.7]
114	3	SGA	18.8	25	yes	[50.0, 50.4, 49.4, 48.5, 48.6, 46.3, 49.7, 43.8, 50.9, 49.6, 50.7, 50.4, 51.8, 48.9, 47.0, 51.9, 49.6, 38.3, 51.4, 53.1, 52.4, 44.0, 53.7, 51.0, 50.2]
115	1	SGA	14.5	3	no	[63.3, 46.1, 39.1]
116	1	ETT	18.4	4	no	[34.9, 29.1, 27.4, 27.4]
117	1	ETT	9.9	3	no	[60.0, 52.8, 39.6]
118	1	ETT	18.4	4	no	[14.3, 14.3, 12.2, 12.4]
118	2	ETT	12.9	14	yes	[25.8, 30.9, 29.9, 32.0, 28.2, 32.6, 26.6, 34.3, 28.3, 32.1, 32.5, 27.6, 32.3, 32.5]
119	1	ETT	18.1	14	yes	[31.3, 32.4, 29.2, 31.9, 29.5, 30.3, 32.4, 30.3, 28.5, 30.7, 32.0, 29.7, 29.7, 29.2]
120	1	SGA	13.4	13	yes	[56.1, 58.3, 63.0, 63.8, 66.4, 67.1, 70.4, 73.4, 69.1, 68.0, 68.5, 70.1, 76.5]
121	1	ETT	13.4	5	no	[14.1, 11.1, 8.8, 7.1, 5.4]
121	2	ETT	11.9	5	no	[15.1, 10.9, 7.9, 6.4, 6.5]
121	3	ETT	10.2	5	no	[19.7, 15.5, 14.2, 15.1, 14.7]
121	4	ETT	10.7	10	yes	[21.8, 22.5, 23.1, 28.0, 24.4, 26.0, 26.3, 23.1, 22.4, 26.7]
122	1	ETT	5.4	3	no	[28.5, 22.9, 21.6]
122	2	ETT	6.5	12	yes	[39.2, 38.6, 37.6, 29.6, 42.8, 37.6, 34.1, 42.0, 34.4, 42.7, 37.5, 41.1]
123	1	ETT	16.1	5	no	[22.3, 19.9, 17.0, 15.6, 13.5]
123	2	ETT	22.1	30	yes	[31.2, 31.4, 30.7, 27.7, 29.3, 30.4, 29.5, 30.0, 30.3, 30.4, 30.3, 32.3, 31.0, 31.2, 30.6, 30.6, 30.1, 30.8, 31.2, 28.4, 30.6, 30.4, 28.0, 30.5, 30.7, 30.0, 29.3, 27.1, 30.8, 30.3]
124	1	ETT	7.3	10	yes	[41.6, 44.2, 45.0, 37.2, 50.7, 47.8, 44.3, 52.3, 42.4, 41.2]
125	1	ETT	17.2	18	yes	[32.2, 32.1, 34.5, 32.9, 32.3, 32.3, 31.2, 32.4, 32.9, 33.8, 34.6, 34.2, 35.7, 33.1, 34.8, 34.2, 33.1, 36.1]
126	1	ETT	11	9	yes	[38.6, 39.9, 40.4, 38.4, 39.1, 39.1, 39.8, 38.4, 38.8]
127	1	ETT	12.1	3	no	[26.8, 22.7, 19.6]
127	2	ETT	6.2	11	yes	[44.2, 48.6, 48.8, 46.7, 44.6, 47.7, 47.8, 44.3, 46.4, 47.1, 43.0]
128	1	SGA	8.4	7	yes	[45.7, 45.1, 43.7, 45.2, 43.4, 44.5, 46.2]
129	1	ETT	15.1	3	no	[17.8, 13.3, 11.3]
129	2	ETT	14.7	3	no	[13.6, 10.5, 10.1]
129	3	ETT	17.3	3	no	[13.1, 10.5, 9.5]
129	4	ETT	14.8	18	yes	[22.1, 22.1, 22.8, 23.7, 23.6, 24.7, 25.4, 25.7, 25.4, 22.1, 23.9, 25.5, 25.4, 21.2, 23.3, 22.3, 21.4, 24.1]
130	1	ETT	17.4	14	yes	[47.4, 47.8, 49.2, 44.6, 44.9, 47.9, 49.9, 46.5, 43.0, 42.9, 44.2, 43.5, 45.4, 44.8]
131	1	ETT	8.3	8	yes	[34.9, 37.8, 41.5, 46.0, 44.8, 47.5, 51.5, 51.2]
132	1	SGA	7.2	10	yes	[34.4, 36.0, 35.8, 34.6, 35.6, 37.2, 37.1, 37.0, 37.6, 36.1]
133	1	ETT	15.9	27	yes	[36.1, 35.4, 37.6, 36.4, 34.7, 34.7, 34.2, 33.9, 34.0, 32.2, 32.2, 33.5, 32.2, 33.8, 35.0, 33.7, 32.7, 33.7, 32.3, 32.6, 32.9, 30.2, 34.3, 32.0, 33.5, 31.1, 29.7]
134	1	ETT	27.2	5	no	[32.4, 28.2, 25.2, 23.1, 20.5]
134	2	ETT	8.5	15	yes	[91.3, 90.2, 89.5, 87.5, 91.1, 87.1, 87.6, 86.1, 74.8, 77.3, 79.9, 77.8, 77.5, 74.4, 77.1]
135	1	ETT	22.1	7	no	[46.9, 41.8, 39.2, 38.1, 34.4, 31.1, 29.5]
135	2	ETT	13.6	11	yes	[50.6, 50.3, 55.7, 57.3, 56.2, 60.6, 56.1, 58.1, 55.6, 50.9, 54.2]
136	1	ETT	21.6	26	yes	[21.9, 22.6, 22.6, 24.3, 22.8, 21.4, 21.8, 21.5, 22.6, 22.0, 22.4, 21.0, 22.1, 20.7, 21.2, 21.3, 22.9, 21.0, 20.6, 20.4, 19.3, 19.7, 18.9, 18.5, 18.1, 18.2]
137	1	ETT	29.6	37	yes	[41.1, 41.9, 40.3, 42.3, 41.7, 43.4, 42.2, 41.1, 42.4, 40.6, 42.3, 41.1, 39.7, 40.6, 38.0, 38.3, 34.5, 34.7, 37.1, 35.6, 35.7, 38.1, 36.7, 39.3, 37.6, 39.7, 38.5, 39.3, 37.2, 37.9, 38.8, 38.7, 40.7, 39.1, 39.5, 41.5, 39.8]
138	1	SGA	8.1	3	no	[39.9, 34.0, 38.6]
138	2	SGA	9.1	3	no	[45.2, 41.4, 48.1]
138	3	SGA	18.2	12	yes	[75.5, 75.2, 77.3, 76.9, 71.5, 73.2, 77.4, 72.9, 77.5, 73.8, 79.2, 78.7]
139	1	ETT	8.3	14	yes	[50.6, 48.6, 49.0, 48.2, 49.6, 49.8, 45.9, 45.7, 48.1, 51.3, 53.1, 55.0, 55.8, 53.9]
140	1	ETT	10.5	10	yes	[76.7, 76.2, 77.6, 79.5, 80.8, 80.6, 74.3, 85.8, 80.8, 79.1]
141	1	ETT	13.7	18	yes	[34.6, 34.8, 35.1, 32.5, 30.0, 32.4, 34.8, 33.8, 34.0, 34.7, 33.7, 33.2, 35.9, 34.5, 35.2, 33.2, 36.0, 34.1]
142	1	SGA	6.3	10	yes	[55.5, 55.1, 55.0, 60.3, 54.1, 52.1, 50.8, 52.6, 50.9, 48.6]
143	1	SGA	7.9	12	yes	[65.9, 67.6, 70.1, 73.8, 69.0, 66.5, 68.4, 68.7, 75.2, 73.2, 69.7, 72.7]
144	1	SGA	24.8	17	yes	[48.9, 48.6, 48.4, 48.2, 45.5, 45.8, 47.0, 44.2, 45.5, 45.0, 48.5, 45.3, 45.3, 46.9, 46.0, 43.5, 46.5]
145	1	ETT	15.7	15	yes	[33.0, 32.0, 31.1, 28.7, 28.2, 32.9, 28.9, 32.0, 34.1, 30.2, 30.7, 29.7, 29.6, 31.2, 30.2]
146	1	SGA	3.5	3	no	[42.0, 32.0, 33.9]
147	1	ETT	21.8	7	no	[17.8, 16.5, 14.5, 14.4, 13.2, 10.8, 10.2]
147	2	ETT	22.5	16	no	[12.2, 11.9, 10.3, 10.9, 9.5, 8.3, 9.8, 8.1, 7.9, 9.4, 8.1, 7.6, 7.3, 7.0, 6.7, 7.2]
147	3	ETT	22.4	8	no	[19.6, 19.3, 15.9, 14.2, 13.8, 12.7, 11.7, 11.5]
147	4	ETT	27.5	14	no	[13.1, 13.0, 12.4, 13.9, 10.8, 10.6, 9.2, 9.3, 9.2, 8.7, 8.1, 7.4, 7.3, 7.3]
148	1	SGA	21.7	4	no	[32.3, 28.2, 25.5, 22.1]
148	2	SGA	14.5	3	no	[23.8, 23.4, 21.8]
148	3	SGA	16.8	3	no	[38.1, 34.0, 33.2]
148	4	SGA	16.1	4	no	[30.1, 28.1, 27.3, 23.8]
149	1	SGA	15.1	6	no	[41.8, 34.5, 28.9, 25.8, 24.0, 21.8]
149	2	SGA	12.5	8	no	[37.8, 32.5, 27.9, 25.0, 22.9, 19.3, 17.3, 17.8]
149	3	SGA	13.3	5	no	[22.9, 18.7, 17.0, 14.4, 14.6]
149	4	SGA	20.6	4	no	[28.6, 23.0, 18.9, 16.0]
149	5	SGA	12.9	6	no	[25.0, 19.3, 17.5, 16.2, 14.2, 13.8]
150	1	ETT	6.2	5	no	[47.6, 41.7, 37.1, 32.0, 27.6]
151	1	SGA	24.7	4	no	[21.1, 16.2, 13.7, 10.9]
152	1	ETT	5.1	3	no	[20.5, 14.5, 10.6]
153	1	ETT	10.8	4	no	[18.0, 16.2, 15.6, 14.4]
153	2	ETT	22.2	4	no	[10.6, 9.3, 8.1, 8.0]
154	1	SGA	12.5	3	no	[16.6, 13.8, 13.1]
155	1	ETT	10.4	3	no	[17.0, 14.6, 13.2]
156	1	SGA	9.3	4	no	[28.5, 26.6, 25.5, 25.0]
156	2	SGA	8	4	no	[12.5, 10.2, 9.2, 8.6]
157	1	SGA	15.8	3	no	[10.0, 9.4, 8.7]
158	1	SGA	15.1	4	no	[13.7, 12.1, 11.6, 10.4]
159	1	SGA	10.1	3	no	[18.5, 16.9, 15.5]
159	2	SGA	15.1	3	no	[16.5, 14.3, 12.5]
160	1	SGA	18.8	7	no	[25.7, 22.2, 20.6, 16.8, 15.6, 14.4, 12.6]
160	2	SGA	13.5	4	no	[25.9, 23.8, 20.5, 17.9]
160	3	SGA	26.4	7	no	[30.6, 29.1, 28.1, 27.1, 26.4, 25.9, 25.2]
161	1	ETT	9.7	3	no	[17.2, 14.1, 13.3]
161	2	ETT	7.7	3	no	[17.3, 14.2, 11.7]
162	1	ETT	22	6	no	[15.2, 14.0, 12.3, 11.3, 11.0, 9.8]
162	2	ETT	13.7	3	no	[11.6, 10.2, 9.1]
163	1	SGA	12.2	5	no	[8.5, 7.8, 7.7, 7.0, 6.8]
164	1	SGA	16.9	3	no	[17.5, 15.3, 12.9]
164	2	SGA	33	3	no	[24.7, 21.8, 20.1]
164	3	SGA	10.9	3	no	[35.6, 34.4, 30.5]
165	1	SGA	14.2	9	yes	[35.3, 40.3, 47.4, 48.4, 48.3, 51.3, 54.7, 55.8, 58.0]
165	2	SGA	12.8	3	no	[34.2, 26.5, 20.7]
166	1	ETT	18.5	5	no	[14.9, 13.1, 11.9, 10.3, 9.6]
167	1	N/A	14.8	3	no	[33.5, 26.4, 20.3]
167	2	N/A	10.4	6	yes	[40.9, 47.9, 49.1, 49.3, 71.6, 80.0]
168	1	SGA	14	3	no	[37.5, 32.7, 30.1]
169	1	ETT	12.7	4	no	[47.0, 44.6, 38.9, 33.5]
170	1	SGA	9.7	4	no	[17.7, 14.8, 14.2, 11.2]
171	1	ETT	11.5	8	no	[42.3, 40.1, 36.6, 35.7, 32.4, 33.0, 32.5, 32.5]
171	2	ETT	10.2	8	yes	[35.5, 39.1, 40.4, 40.6, 38.8, 38.7, 47.5, 52.5]
172	1	ETT	8	3	no	[8.8, 7.8, 6.3]
172	2	ETT	5.7	3	no	[6.6, 5.5, 4.9]
173	1	SGA	27.9	3	no	[33.8, 30.2, 26.7]
173	2	SGA	21.7	3	no	[41.7, 39.2, 39.2]
174	1	SGA	15.4	3	no	[14.3, 12.4, 11.3]
175	1	ETT	22.9	5	no	[13.2, 12.6, 11.7, 9.6, 9.6]
176	1	SGA	9.8	3	no	[5.7, 5.2, 4.8]
177	1	SGA	9.9	3	no	[17.1, 15.6, 14.0]
178	1	ETT	19	4	no	[22.1, 15.5, 12.7, 10.6]
179	1	SGA	19.3	4	no	[41.0, 38.1, 34.1, 31.9]
180	1	ETT	11.6	7	no	[52.8, 44.9, 35.4, 27.3, 23.5, 23.2, 18.1]
181	1	SGA	10.2	4	no	[67.5, 59.6, 60.5, 57.3]
182	1	ETT	15	3	no	[35.5, 36.4, 32.4]
182	2	ETT	13.4	5	no	[28.2, 24.3, 24.0, 23.6, 21.2]
183	1	ETT	10	3	no	[11.2, 9.8, 8.8]
183	2	ETT	14.4	4	no	[9.1, 7.1, 6.7, 5.6]
183	3	ETT	21	3	no	[10.6, 8.2, 7.9]
184	1	SGA	12.4	6	no	[24.3, 19.6, 17.1, 13.9, 12.1, 11.2]
185	1	ETT	16.9	5	no	[42.8, 33.1, 31.3, 24.1, 23.9]
185	2	ETT	14.7	3	no	[23.9, 18.0, 15.7]
186	1	SGA	20.4	9	no	[19.2, 17.6, 14.8, 13.6, 11.6, 11.2, 10.9, 10.1, 9.1]
186	2	SGA	22.2	5	no	[30.5, 24.8, 22.5, 20.0, 17.2]
187	1	SGA	18.8	4	no	[41.0, 38.7, 36.8, 32.5]
188	1	ETT	12.1	4	no	[36.9, 34.4, 31.1, 28.8]
188	2	ETT	12.5	5	no	[30.9, 28.0, 25.0, 23.5, 22.2]
189	1	SGA	14.7	3	no	[23.0, 20.9, 18.1]
190	1	ETT	6.3	3	no	[20.8, 18.1, 15.7]
191	1	ETT	19.2	4	no	[37.5, 31.0, 27.6, 22.6]
191	2	ETT	8.9	3	no	[26.5, 22.4, 19.0]
192	1	SGA	9.2	3	no	[65.8, 54.6, 51.1]
192	2	SGA	8.7	4	no	[54.6, 49.6, 44.9, 41.2]
192	3	SGA	9.4	3	no	[60.9, 55.6, 47.4]
192	4	SGA	9.2	4	no	[63.8, 51.8, 48.1, 45.9]
193	1	SGA	12.8	3	no	[27.6, 22.8, 21.3]
193	2	SGA	11.9	5	no	[20.2, 19.0, 15.8, 16.4, 14.1]
194	1	ETT	42.3	10	no	[31.1, 27.0, 23.1, 20.9, 18.3, 18.4, 16.0, 14.2, 13.3, 12.3]
195	1	SGA	25.6	10	no	[22.7, 22.2, 20.2, 19.1, 17.3, 17.6, 16.5, 15.5, 14.9, 14.3]
196	1	ETT	6.4	6	no	[14.2, 10.1, 9.6, 8.9, 8.4, 6.5]
197	1	ETT	12.7	9	no	[32.8, 32.1, 29.0, 31.4, 31.7, 32.5, 30.0, 27.0, 26.5]
198	1	N/A	15.1	4	no	[30.5, 25.5, 21.9, 19.0]
198	2	N/A	17.5	3	no	[35.3, 29.3, 25.7]
198	3	N/A	19.1	7	no	[42.6, 45.6, 36.4, 31.7, 31.8, 29.9, 28.6]
198	4	N/A	23.9	4	no	[47.5, 42.0, 36.3, 34.4]
198	5	N/A	11.3	3	no	[51.7, 38.8, 30.8]
199	1	ETT	4.9	6	no	[46.8, 46.4, 39.5, 30.5, 28.2, 26.7]
200	1	ETT	19	5	no	[12.6, 12.0, 11.1, 9.1, 8.4]
200	2	ETT	6	3	no	[17.4, 14.1, 12.2]
201	1	ETT	16.4	4	no	[17.2, 14.5, 13.1, 11.4]
202	1	ETT	11.7	6	no	[62.7, 49.4, 42.9, 37.9, 35.0, 29.2]
203	1	ETT	23	5	no	[17.6, 15.4, 13.3, 12.4, 10.6]
204	1	ETT	13	6	no	[15.3, 13.2, 12.1, 10.3, 8.9, 8.4]
204	2	ETT	10.5	3	no	[25.2, 20.4, 16.8]
205	1	SGA	27.7	7	no	[30.3, 26.4, 23.0, 20.5, 18.3, 16.8, 14.8]
